# Supplementary material for: Pseudomonas aeruginosa Bloodstream Infections in SARS-CoV-2 Infected Patients: A Systematic Review
Source: J Clin Med. 2023 Mar 14;12(6):2252. doi: 10.3390/jcm12062252 (PMC10056033; doi:10.3390/jcm12062252)
Supplement: Supplementary file 1 [file jcm-12-02252-s001.zip]

Archive with 1 entries (1 files):
- jcm-2218598-supplementary.pdf
